# Supplementary material for: Feasibility and Safety of a Novel Leg Exercise Apparatus for Venous Thromboembolism Prophylaxis after Total Joint Arthroplasty of the Lower Extremities—A Pilot Study
Source: Tomography. 2021 Nov 4;7(4):734–46. doi: 10.3390/tomography7040061 (PMC8628884; doi:10.3390/tomography7040061)
Supplement: Supplementary file 1 [file tomography-07-00061-s001.zip]

Archive with 1 entries (1 files):
- tomography-1434721-supplementary.mp4
